# Supplementary material for: Unraveling the molecular mechanisms of DNA capture by the Com pilus in naturally transformable monoderm bacteria
Source: mBio. 2025 May 23;16(6):e00851-25. doi: 10.1128/mbio.00851-25 (PMC12153270; doi:10.1128/mbio.00851-25)
Supplement: Data set S1 — Interfacing residues between ComGD, ComGF, and DNA as defined by PISA. [file mbio.00851-25-s0001.xlsx]

## Sheet: Legend
Interfacing residues between ComGD, ComGF and DNA as defined by PISA
Inaccessible residues		ASA (Accessible Surface Area, Å²)
Solvent-accessible residues		BSA (Buried Surface Area, Å²)
Residues making hydrogen bond		|||| (Buried area percentage, one bar per 10%)
Interfacing residues		ΔiG (Solvation energy effect, kcal/mol)

## Sheet: ComGD1
ComGD	ASA	BSA	||||	ΔiG		DNA + strand	ASA	BSA	||||	ΔiG
PHE 1	218.51	0		0.00		DG 1	340.78	0		0.00
THR 2	87.09	0		0.00		DG 2	230.79	0		0.00
LEU 3	141.02	0		0.00		DT 3	217.12	0		0.00
LEU 4	125.00	0		0.00		DG 4	241.86	0		0.00
GLU 5	86.35	0		0.00		DA 5	213.45	0		0.00
SER 6	49.55	0		0.00		DT 6	222.21	0		0.00
LEU 7	95.66	0		0.00		DG 7	243.85	0		0.00
ILE 8	93.80	0		0.00		DA 8	218.64	0		0.00
VAL 9	80.14	0		0.00		DC 9	201.86	0		0.00
LEU 10	119.69	0		0.00		DG 10	264.53	85.44	||||	-1.60
PHE 11	143.68	0		0.00		DG 11	244.93	113.56	|||||	-0.96
VAL 12	69.43	0		0.00		DT 12	216.74	71.56	||||	0.25
VAL 13	72.21	0		0.00		DG 13	243.36	32.54	||	1.32
SER 14	44.78	0		0.00		DA 14	217.72	0		0.00
PHE 15	130.35	0		0.00		DA 15	212.54	0		0.00
LEU 16	85.31	0		0.00		DA 16	216.30	0		0.00
LEU 17	111.96	0		0.00		DA 17	223.22	0		0.00
LEU 18	142.71	0		0.00		DC 18	208.70	0		0.00
GLY 19	58.25	0		0.00		DC 19	210.85	0		0.00
LEU 20	145.76	0		0.00		DT 20	351.75	0		0.00
SER 21	79.66	0		0.00
GLY 22	64.14	0		0.00
SER 23	99.23	0		0.00
VAL 24	121.86	0		0.00
ARG 25	181.90	0		0.00
ALA 26	61.09	0		0.00
GLY 27	35.75	0		0.00
PHE 28	126.68	0		0.00
ASN 29	39.15	0		0.00
GLN 30	121.61	0		0.00
VAL 31	89.58	0		0.00
GLN 32	59.63	0		0.00
GLU 33	28.82	0		0.00
GLN 34	104.80	0		0.00
LEU 35	104.31	0		0.00
PHE 36	8.03	0		0.00
PHE 37	13.16	0		0.00
LEU 38	90.35	0		0.00
GLU 39	82.84	0		0.00
PHE 40	0.94	0		0.00
GLU 41	35.64	0		0.00
ARG 42	153.33	0		0.00
LEU 43	2.57	0		0.00
TYR 44	1.09	0		0.00
GLN 45	80.09	0		0.00
GLU 46	71.29	0		0.00
THR 47	0.00	0		0.00
GLN 48	23.09	0		0.00
ARG 49	170.24	0		0.00
LEU 50	77.47	0		0.00
SER 51	0.00	0		0.00
LEU 52	88.99	0		0.00
ALA 53	89.24	0		0.00
GLY 54	46.90	0		0.00
HIS 55	135.06	0		0.00
GLU 56	70.76	0		0.00
LYS 57	147.59	0		0.00
LEU 58	17.60	0		0.00
SER 59	37.21	0		0.00
LEU 60	0.17	0		0.00
LYS 61	112.53	0		0.00
ILE 62	0.49	0		0.00
SER 63	53.13	0		0.00
GLY 64	19.01	0		0.00
ARG 65	102.10	0		0.00
GLN 66	64.02	0		0.00
ILE 67	0.00	0		0.00
SER 68	24.96	0		0.00
ASN 69	7.90	0		0.00
GLY 70	70.96	0		0.00
TYR 71	145.71	0		0.00
GLN 72	79.60	0		0.00
GLU 73	108.87	0		0.00
LEU 74	16.38	0		0.00
ASP 75	96.38	0		0.00
PHE 76	15.12	0		0.00
PRO 77	6.69	0		0.00
GLN 78	161.85	0		0.00
THR 79	18.74	0		0.00
LEU 80	3.01	0		0.00
GLN 81	108.22	0		0.00
GLU 82	125.07	0		0.00
HIS 83	18.93	0		0.00
GLU 84	136.85	0		0.00
GLN 85	148.38	0		0.00
GLN 86	30.79	0		0.00
VAL 87	67.26	0		0.00
ILE 88	2.84	0		0.00
GLN 89	117.96	0		0.00
PHE 90	1.93	0		0.00
ASP 91	62.94	0		0.00
ARG 92	158.02	0		0.00
ALA 93	66.38	0		0.00
GLY 94	1.45	0		0.00
GLY 95	3.94	0		0.00
ASN 96	11.55	0		0.00
SER 97	75.89	10.93	||	-0.06
SER 98	64.80	8.2	||	-0.08
LEU 99	85.62	81.57	||||||||||	1.05
SER 100	29.79	0		0.00
LYS 101	122.99	30.98	|||	0.13
ILE 102	0.50	0		0.00
THR 103	58.50	0		0.00
PHE 104	2.61	0		0.00
GLN 105	49.32	0		0.00
THR 106	2.93	0		0.00
GLU 107	143.27	0		0.00
ASP 108	82.26	0		0.00
ARG 109	133.53	0		0.00
THR 110	28.53	0		0.00
VAL 111	4.85	0		0.00
VAL 112	33.46	0		0.00
TYR 113	1.16	0		0.00
GLN 114	44.82	41.98	||||||||||	0.27
LEU 115	0.41	0		0.00
TYR 116	101.80	35	||||	0.23
MET 117	132.28	43.23	||||	1.04
GLY 118	41.79	0		0.00
ASN 119	88.26	0		0.00
GLY 120	0.00	0		0.00
LYS 121	129.09	0		0.00
PHE 122	42.95	0		0.00
LYS 123	106.74	30.72	|||	-0.59
LYS 124	79.92	0		0.00
THR 125	63.41	3.68	|	0.06
THR 126	74.76	0		0.00
ALA 127	57.02	0		0.00
SER 128	97.45	0		0.00
SER 129	117.62	0		0.00

## Sheet: ComGD2
ComGD	ASA	BSA	||||	ΔiG		DNA - strand	ASA	BSA	||||	ΔiG
PHE 1	218.51	0		0.00		DA 1	328.76	0		0.00
THR 2	87.09	0		0.00		DG 2	235.26	0		0.00
LEU 3	141.02	0		0.00		DG 3	230.19	0		0.00
LEU 4	125.00	0		0.00		DT 4	209.60	0		0.00
GLU 5	86.35	0		0.00		DT 5	225.20	0		0.00
SER 6	49.55	0		0.00		DT 6	213.73	0		0.00
LEU 7	95.66	0		0.00		DT 7	226.34	0		0.00
ILE 8	93.80	0		0.00		DC 8	207.83	0		0.00
VAL 9	80.14	0		0.00		DA 9	238.92	0		0.00
LEU 10	119.69	0		0.00		DC 10	221.00	32.77	||	-0.32
PHE 11	143.68	0		0.00		DC 11	209.85	57.54	|||	0.26
VAL 12	69.43	0		0.00		DG 12	245.07	56.32	|||	-1.19
VAL 13	72.21	0		0.00		DT 13	216.24	18.76	|	0.99
SER 14	44.78	0		0.00		DC 14	212.10	0		0.00
PHE 15	130.35	0		0.00		DA 15	229.68	0		0.00
LEU 16	85.31	0		0.00		DT 16	223.04	0		0.00
LEU 17	111.96	0		0.00		DC 17	213.00	0		0.00
LEU 18	142.71	0		0.00		DA 18	236.66	0		0.00
GLY 19	58.25	0		0.00		DC 19	214.24	0		0.00
LEU 20	145.76	0		0.00		DC 20	333.99	0		0.00
SER 21	79.66	0		0.00
GLY 22	64.14	0		0.00
SER 23	99.23	0		0.00
VAL 24	121.86	0		0.00
ARG 25	181.90	0		0.00
ALA 26	61.09	0		0.00
GLY 27	35.75	0		0.00
PHE 28	126.68	0		0.00
ASN 29	39.15	0		0.00
GLN 30	121.61	0		0.00
VAL 31	89.58	0		0.00
GLN 32	59.63	0		0.00
GLU 33	28.82	0		0.00
GLN 34	104.80	0		0.00
LEU 35	104.31	0		0.00
PHE 36	8.03	0		0.00
PHE 37	13.16	0		0.00
LEU 38	90.35	0		0.00
GLU 39	82.84	0		0.00
PHE 40	0.94	0		0.00
GLU 41	35.64	0		0.00
ARG 42	153.33	0		0.00
LEU 43	2.57	0		0.00
TYR 44	1.09	0		0.00
GLN 45	80.09	0		0.00
GLU 46	71.29	0		0.00
THR 47	0.00	0		0.00
GLN 48	23.09	0		0.00
ARG 49	170.24	0		0.00
LEU 50	77.47	0		0.00
SER 51	0.00	0		0.00
LEU 52	88.99	0		0.00
ALA 53	89.24	0		0.00
GLY 54	46.90	0		0.00
HIS 55	135.06	0		0.00
GLU 56	70.76	0		0.00
LYS 57	147.59	12.77	|	-0.27
LEU 58	17.60	0		0.00
SER 59	37.21	0		0.00
LEU 60	0.17	0		0.00
LYS 61	112.53	0		0.00
ILE 62	0.49	0		0.00
SER 63	53.13	0		0.00
GLY 64	19.01	0		0.00
ARG 65	102.10	0		0.00
GLN 66	64.02	0		0.00
ILE 67	0.00	0		0.00
SER 68	24.96	0		0.00
ASN 69	7.90	0		0.00
GLY 70	70.96	0		0.00
TYR 71	145.71	0		0.00
GLN 72	79.60	0		0.00
GLU 73	108.87	0		0.00
LEU 74	16.38	0		0.00
ASP 75	96.38	0		0.00
PHE 76	15.12	0		0.00
PRO 77	6.69	0		0.00
GLN 78	161.85	0		0.00
THR 79	18.74	0		0.00
LEU 80	3.01	0		0.00
GLN 81	108.22	0		0.00
GLU 82	125.07	0		0.00
HIS 83	18.93	0		0.00
GLU 84	136.85	0		0.00
GLN 85	148.38	0		0.00
GLN 86	30.79	0		0.00
VAL 87	67.26	0		0.00
ILE 88	2.84	0		0.00
GLN 89	117.96	0		0.00
PHE 90	1.93	0		0.00
ASP 91	62.94	23.23	||||	-0.16
ARG 92	158.02	0		0.00
ALA 93	66.38	0		0.00
GLY 94	1.45	0		0.00
GLY 95	3.94	0		0.00
ASN 96	11.55	0		0.00
SER 97	75.89	59.4	||||||||	0.15
SER 98	64.80	0.34	|	0.01
LEU 99	85.62	0		0.00
SER 100	29.79	0		0.00
LYS 101	122.99	0		0.00
ILE 102	0.50	0		0.00
THR 103	58.50	0		0.00
PHE 104	2.61	0		0.00
GLN 105	49.32	0		0.00
THR 106	2.93	0		0.00
GLU 107	143.27	0		0.00
ASP 108	82.26	0		0.00
ARG 109	133.53	0		0.00
THR 110	28.53	0		0.00
VAL 111	4.85	0		0.00
VAL 112	33.46	0		0.00
TYR 113	1.16	0		0.00
GLN 114	44.82	0		0.00
LEU 115	0.41	0		0.00
TYR 116	101.80	0		0.00
MET 117	132.28	70.49	||||||	1.75
GLY 118	41.79	22.07	||||||	0.31
ASN 119	88.26	0		0.00
GLY 120	0.00	0		0.00
LYS 121	129.09	0		0.00
PHE 122	42.95	0		0.00
LYS 123	106.74	0		0.00
LYS 124	79.92	0		0.00
THR 125	63.41	0		0.00
THR 126	74.76	0		0.00
ALA 127	57.02	0		0.00
SER 128	97.45	0		0.00
SER 129	117.62	0		0.00

## Sheet: ComGF1
ComGF	ASA	BSA	||||	ΔiG		DNA + strand	ASA	BSA	||||	ΔiG
PHE 1	226.90	0		0.00		DG 1	340.78	0		0.00
THR 2	83.96	0		0.00		DG 2	230.79	0		0.00
LEU 3	140.91	0		0.00		DT 3	217.12	0		0.00
LEU 4	130.95	0		0.00		DG 4	241.86	0		0.00
GLU 5	93.21	0		0.00		DA 5	213.45	0		0.00
THR 6	68.91	0		0.00		DT 6	222.21	0		0.00
LEU 7	102.54	0		0.00		DG 7	243.85	0		0.00
VAL 8	83.38	0		0.00		DA 8	218.64	0		0.00
ALA 9	46.64	0		0.00		DC 9	201.86	0		0.00
LEU 10	112.85	0		0.00		DG 10	264.53	0		0.00
LEU 11	136.68	0		0.00		DG 11	244.93	12.96	|	-0.25
VAL 12	101.12	0		0.00		DT 12	216.74	29.61	||	0.27
LEU 13	110.09	0		0.00		DG 13	243.36	66.73	|||	-0.97
SER 14	57.56	0		0.00		DA 14	217.72	29.85	||	0.39
GLY 15	32.51	0		0.00		DA 15	212.54	35.09	||	0.55
GLY 16	41.93	0		0.00		DA 16	216.30	22.66	||	-0.05
ILE 17	108.10	0		0.00		DA 17	223.22	0		0.00
LEU 18	117.53	0		0.00		DC 18	208.70	0		0.00
VAL 19	79.95	0		0.00		DC 19	210.85	0		0.00
PHE 20	141.99	0		0.00		DT 20	351.75	0		0.00
GLN 21	98.80	0		0.00
ALA 22	56.00	0		0.00
MET 23	125.07	0		0.00
THR 24	67.66	0		0.00
GLN 25	114.19	0		0.00
LEU 26	110.07	0		0.00
LEU 27	104.52	0		0.00
SER 28	68.40	0		0.00
SER 29	68.27	0		0.00
GLU 30	83.59	0		0.00
LEU 31	108.38	0		0.00
HIS 32	135.88	0		0.00
GLN 33	132.44	0		0.00
LYS 34	152.08	0		0.00
GLU 35	131.57	0		0.00
ASN 36	74.40	0		0.00
ASN 37	66.83	0		0.00
GLN 38	24.34	0		0.00
GLN 39	107.22	0		0.00
GLN 40	135.38	0		0.00
GLU 41	69.32	0		0.00
TRP 42	16.50	0		0.00
LEU 43	102.11	0		0.00
LEU 44	110.47	0		0.00
PHE 45	1.95	0		0.00
ALA 46	15.48	0		0.00
ASP 47	91.56	0		0.00
GLN 48	87.57	0		0.00
LEU 49	0.00	0		0.00
GLU 50	103.55	0		0.00
THR 51	57.48	0		0.00
GLU 52	27.88	0		0.00
LEU 53	3.20	0		0.00
SER 54	87.00	0		0.00
ARG 55	176.58	0		0.00
SER 56	15.94	0		0.00
LYS 57	86.64	0		0.00
PHE 58	34.01	0		0.00
ASP 59	76.96	0		0.00
LYS 60	75.79	0		0.00
VAL 61	31.62	0		0.00
GLU 62	86.73	0		0.00
ASP 63	130.43	0		0.00
ASN 64	70.82	0		0.00
LYS 65	58.44	0		0.00
ILE 66	0.17	0		0.00
TYR 67	28.69	0		0.00
ILE 68	3.67	0		0.00
ARG 69	130.45	0		0.00
GLN 70	29.07	0		0.00
ASP 71	143.52	0		0.00
GLY 72	58.30	0		0.00
ARG 73	177.15	0		0.00
ASP 74	57.78	0		0.00
LEU 75	25.90	0		0.00
ALA 76	1.27	0		0.00
LEU 77	0.00	0		0.00
GLY 78	3.87	0		0.00
LYS 79	52.30	0		0.00
SER 80	25.96	0.17	|	0.00
LYS 81	215.65	14.72	|	-0.06
GLY 82	38.04	5.75	||	0.01
ASP 83	56.17	0		0.00
ASP 84	4.50	0		0.00
PHE 85	0.00	0		0.00
ARG 86	56.94	34.16	||||||	-0.96
LYS 87	20.09	0		0.00
THR 88	13.57	0		0.00
ASP 89	52.56	0		0.00
LYS 90	101.53	0		0.00
SER 91	80.06	0		0.00
GLY 92	35.79	0		0.00
ARG 93	184.25	43.55	|||	-0.30
GLY 94	49.03	10.27	|||	0.03
TYR 95	151.57	92.67	|||||||	0.88
GLN 96	93.99	0		0.00
PRO 97	40.27	0		0.00
MET 98	30.20	0		0.00
ILE 99	6.61	0		0.00
TYR 100	112.68	0		0.00
GLY 101	13.60	0		0.00
LEU 102	1.97	0		0.00
GLU 103	116.07	0		0.00
ALA 104	19.97	0		0.00
ALA 105	5.31	0		0.00
ASP 106	32.31	0		0.00
VAL 107	6.90	0		0.00
ARG 108	160.63	0		0.00
GLN 109	78.31	0		0.00
GLU 110	120.03	0		0.00
GLY 111	59.82	0		0.00
LYS 112	103.16	0		0.00
LEU 113	66.33	0		0.00
VAL 114	0.17	0		0.00
HIS 115	50.70	0		0.00
LEU 116	0.50	0		0.00
HIS 117	57.05	0		0.00
PHE 118	0.63	0		0.00
ARG 119	91.21	0		0.00
PHE 120	4.83	0		0.00
GLU 121	109.84	0		0.00
LYS 122	133.63	0		0.00
GLY 123	64.10	0		0.00
LEU 124	37.33	0		0.00
GLU 125	93.13	0		0.00
ARG 126	84.60	0		0.00
GLU 127	99.76	0		0.00
PHE 128	30.33	0		0.00
VAL 129	84.14	0		0.00
TYR 130	42.00	0		0.00
ARG 131	162.58	0		0.00
VAL 132	5.19	0		0.00
GLU 133	150.08	0		0.00
GLU 134	104.15	0		0.00
GLU 135	131.74	0		0.00
SER 136	166.38	0		0.00

## Sheet: ComGF2
ComGF	ASA	BSA	||||	ΔiG		DNA - strand	ASA	BSA	||||	ΔiG
PHE 1	226.90	0		0.00		DA 1	328.76	0		0.00
THR 2	83.96	0		0.00		DG 2	235.26	0		0.00
LEU 3	140.91	0		0.00		DG 3	230.19	0		0.00
LEU 4	130.95	0		0.00		DT 4	209.60	0		0.00
GLU 5	93.21	0		0.00		DT 5	225.20	0		0.00
THR 6	68.91	0		0.00		DT 6	213.73	0		0.00
LEU 7	102.54	0		0.00		DT 7	226.34	0		0.00
VAL 8	83.38	0		0.00		DC 8	207.83	16.73	|	-0.36
ALA 9	46.64	0		0.00		DA 9	238.92	63.93	|||	-1.30
LEU 10	112.85	0		0.00		DC 10	221.00	126.57	||||||	1.63
LEU 11	136.68	0		0.00		DC 11	209.85	97.46	|||||	1.72
VAL 12	101.12	0		0.00		DG 12	245.07	12.03	|	0.64
LEU 13	110.09	0		0.00		DT 13	216.24	0		0.00
SER 14	57.56	0		0.00		DC 14	212.10	0		0.00
GLY 15	32.51	0		0.00		DA 15	229.68	0		0.00
GLY 16	41.93	0		0.00		DT 16	223.04	0		0.00
ILE 17	108.10	0		0.00		DC 17	213.00	0		0.00
LEU 18	117.53	0		0.00		DA 18	236.66	0		0.00
VAL 19	79.95	0		0.00		DC 19	214.24	0		0.00
PHE 20	141.99	0		0.00		DC 20	333.99	0		0.00
GLN 21	98.80	0		0.00
ALA 22	56.00	0		0.00
MET 23	125.07	0		0.00
THR 24	67.66	0		0.00
GLN 25	114.19	0		0.00
LEU 26	110.07	0		0.00
LEU 27	104.52	0		0.00
SER 28	68.40	0		0.00
SER 29	68.27	0		0.00
GLU 30	83.59	0		0.00
LEU 31	108.38	0		0.00
HIS 32	135.88	0		0.00
GLN 33	132.44	0		0.00
LYS 34	152.08	0		0.00
GLU 35	131.57	0		0.00
ASN 36	74.40	0		0.00
ASN 37	66.83	0		0.00
GLN 38	24.34	0		0.00
GLN 39	107.22	0		0.00
GLN 40	135.38	0		0.00
GLU 41	69.32	0		0.00
TRP 42	16.50	0		0.00
LEU 43	102.11	0		0.00
LEU 44	110.47	0		0.00
PHE 45	1.95	0		0.00
ALA 46	15.48	0		0.00
ASP 47	91.56	0		0.00
GLN 48	87.57	0		0.00
LEU 49	0.00	0		0.00
GLU 50	103.55	0		0.00
THR 51	57.48	0		0.00
GLU 52	27.88	0		0.00
LEU 53	3.20	0		0.00
SER 54	87.00	0		0.00
ARG 55	176.58	5.24	|	-0.06
SER 56	15.94	0		0.00
LYS 57	86.64	0		0.00
PHE 58	34.01	0		0.00
ASP 59	76.96	0		0.00
LYS 60	75.79	0		0.00
VAL 61	31.62	0		0.00
GLU 62	86.73	0		0.00
ASP 63	130.43	0		0.00
ASN 64	70.82	0		0.00
LYS 65	58.44	0		0.00
ILE 66	0.17	0		0.00
TYR 67	28.69	0		0.00
ILE 68	3.67	0		0.00
ARG 69	130.45	0		0.00
GLN 70	29.07	1.72	|	-0.03
ASP 71	143.52	6.62	|	-0.04
GLY 72	58.30	0		0.00
ARG 73	177.15	64.07	||||	-0.30
ASP 74	57.78	1.1	|	-0.01
LEU 75	25.90	23.94	||||||||||	0.38
ALA 76	1.27	0		0.00
LEU 77	0.00	0		0.00
GLY 78	3.87	0		0.00
LYS 79	52.30	0		0.00
SER 80	25.96	0		0.00
LYS 81	215.65	0		0.00
GLY 82	38.04	0		0.00
ASP 83	56.17	0		0.00
ASP 84	4.50	0		0.00
PHE 85	0.00	0		0.00
ARG 86	56.94	0		0.00
LYS 87	20.09	17.51	||||||||||	-0.18
THR 88	13.57	4.21	||||	0.07
ASP 89	52.56	35.21	|||||||	0.08
LYS 90	101.53	0		0.00
SER 91	80.06	0		0.00
GLY 92	35.79	0		0.00
ARG 93	184.25	37.45	|||	0.03
GLY 94	49.03	30.91	|||||||	0.48
TYR 95	151.57	26.21	||	-0.04
GLN 96	93.99	36.78	||||	-0.30
PRO 97	40.27	0		0.00
MET 98	30.20	0		0.00
ILE 99	6.61	0		0.00
TYR 100	112.68	0		0.00
GLY 101	13.60	0		0.00
LEU 102	1.97	0		0.00
GLU 103	116.07	0		0.00
ALA 104	19.97	0		0.00
ALA 105	5.31	0		0.00
ASP 106	32.31	0		0.00
VAL 107	6.90	0		0.00
ARG 108	160.63	0		0.00
GLN 109	78.31	0		0.00
GLU 110	120.03	0		0.00
GLY 111	59.82	0		0.00
LYS 112	103.16	0		0.00
LEU 113	66.33	0		0.00
VAL 114	0.17	0		0.00
HIS 115	50.70	0		0.00
LEU 116	0.50	0		0.00
HIS 117	57.05	0		0.00
PHE 118	0.63	0		0.00
ARG 119	91.21	0		0.00
PHE 120	4.83	0		0.00
GLU 121	109.84	0		0.00
LYS 122	133.63	0		0.00
GLY 123	64.10	0		0.00
LEU 124	37.33	0		0.00
GLU 125	93.13	0		0.00
ARG 126	84.60	0		0.00
GLU 127	99.76	0		0.00
PHE 128	30.33	0		0.00
VAL 129	84.14	0		0.00
TYR 130	42.00	0		0.00
ARG 131	162.58	0		0.00
VAL 132	5.19	0		0.00
GLU 133	150.08	0		0.00
GLU 134	104.15	0		0.00
GLU 135	131.74	0		0.00
SER 136	166.38	0		0.00
